# Supplementary material for: Parallel cortical-brainstem pathways to attentional analgesia
Source: Neuroimage. 2021 Feb 1;226:117548. doi: 10.1016/j.neuroimage.2020.117548 (PMC7836236; doi:10.1016/j.neuroimage.2020.117548)
Supplement: Supplementary file 2 [file mmc2.zip]

Archive with 5 entries (5 files):
- Oliva_Source_data_for_Figure_1.csv
- Oliva_Source_data_for_Figure_4C.csv
- Oliva_Source_data_for_Figure_5B.csv
- Oliva_Source_data_for_Figure_6A.csv
- Oliva_Source_data_for_Supplementary_Table_3.csv
