# Supplementary material for: Parallel cortical-brainstem pathways to attentional analgesia
Source: Neuroimage. 2021 Feb 1;226:117548. doi: 10.1016/j.neuroimage.2020.117548 (PMC7836236; doi:10.1016/j.neuroimage.2020.117548)
Supplement: Supplementary file 2 [file mmc2.zip › Oliva_Source_data_for_Figure_1.csv]

ID	EL	HL	EH	HH
2	5.25	9.75	28.75	31
4	0	0	39.25	37.5
5	4.5	4.75	18.5	21.25
7	0	0	41.25	31.25
8	0	0	47	47.75
9	0	0.5	18.25	14.25
12	9	7.75	43.75	38.25
13	0	2	35.75	41.25
15	4.75	4.75	32.25	33
16	9	12.25	33.75	20
17	0	0	34.25	25.25
18	8.25	7.75	31.5	31
19	23.25	11.25	54	51.5
21	0	0.75	41.5	31.5
22	15	28.75	61	61
24	0	0	48.75	41.25
25	4	6.5	51.5	52
26	16.75	34.5	58.25	52.25
27	0	0	25.25	21.5
FM21	0	0	55.2	56.2
FM22	0	0	17.8	20.5
FM23	0	0	67.2	65.8
FM24	0	0	8.5	6.2
FM25	0	0	74	55.8
FM26	0	0	53.5	52.5
FM27	0	0	34	22.2
FM28	2.2	1.8	66.2	63.5
FM29	3.5	0	34.2	17.5
FM30	0	0	41.5	50.2
FM31	2	10.5	43.8	45.2
FM32	0	2.2	46.5	36.5
FM33	1.5	0	36.5	34.5
FM34	3	7.2	60.5	52
FM35	5.5	9.2	39.5	38
FM36	0	0	33.5	18
FM37	5.8	17	43.5	47.8
FM38	6	5.2	27	36.2
FM39	0	0	56.8	58.5
FM40	0	1.8	26.5	13.5
P01	28.75	34	53.25	54
P03	4	6	39.25	32.25
P04	8.5	16.5	50.5	47
P05	3	13.25	44.25	44.5
P06	2	5.25	13.25	6
P08	15.25	14.25	66.25	66.75
P09	36	41.5	71.25	47.5
P10	8.75	13.5	37	34.25
P12	3.25	2	21.25	9.25
P13	4.25	5	75	69
P14	3.75	4.25	68.75	64
P15	32.75	45	63.75	57.75
P16	7	5	28.25	29.25
P17	0.5	10.5	50	55.5
P18	5	6	28.5	20
P19	0	3	16.25	13.5
P20	21.25	12	18	15.5
P22	3	8.25	47	37.75
