# Supplementary material for: Parallel cortical-brainstem pathways to attentional analgesia
Source: Neuroimage. 2021 Feb 1;226:117548. doi: 10.1016/j.neuroimage.2020.117548 (PMC7836236; doi:10.1016/j.neuroimage.2020.117548)
Supplement: Supplementary file 2 [file mmc2.zip › Oliva_Source_data_for_Figure_4C.csv]

ID	HH	EH
2	0.461	0.44
4	0.101	0.325
5	0.194	0.182
7	0.065	0.448
8	-0.099	-0.041
9	-0.089	-0.193
12	-0.214	-0.229
13	-0.938	-0.009
15	0.289	0.64
16	-0.051	-0.189
17	0.194	-0.015
18	-0.025	0.358
19	-0.275	-0.409
21	0.66	0.623
22	0.062	-0.167
24	0.596	0.564
25	0.222	0.537
26	0.104	0.016
27	0.111	0.527
FM21	-0.41	0.422
FM22	0.043	-0.254
FM23	0.056	0.935
FM24	1.326	0.662
FM25	0.851	0.414
FM26	0.253	-0.037
FM27	0.518	0.379
FM28	0.523	0.624
FM29	0.572	0.492
FM30	-0.094	0.16
FM31	-0.233	0
FM32	0.549	0.359
FM33	0.467	0.28
FM34	0.468	0.376
FM35	0.583	0.43
FM36	0.276	-0.123
FM37	0.575	0.526
FM38	0.065	0.005
FM39	0.34	-0.039
FM40	0.29	0.462
P01	0.154	0.191
P03	0.246	-0.045
P04	0.31	0.202
P05	-0.122	0.044
P06	0.38	0.081
P08	0.101	0.253
P09	1.468	0.42
P10	-0.253	-0.091
P12	0.441	0.36
P13	0.448	0.434
P14	-0.048	0.103
P15	-0.06	0.038
P16	-0.005	-0.322
P17	0.194	0.446
P18	0.613	0.797
P19	-0.83	0.318
P20	0.012	-0.301
P22	0.226	0.576
