# Supplementary material for: Parallel cortical-brainstem pathways to attentional analgesia
Source: Neuroimage. 2021 Feb 1;226:117548. doi: 10.1016/j.neuroimage.2020.117548 (PMC7836236; doi:10.1016/j.neuroimage.2020.117548)
Supplement: Supplementary file 2 [file mmc2.zip › Oliva_Source_data_for_Figure_5B.csv]

ID	PAG-RVM EH	PAG-RVM HH	ACC-PAG EH	ACC-PAG HH	ACC-LC EH	ACC-LC HH
2	-1.142	0.142	-1.142	0.142	-0.541	-0.607
4	2.193	0.041	2.193	0.041	-1.297	0.153
5	0.881	0.629	0.881	0.629	-2.077	-0.313
7	-1.897	-0.685	-1.897	-0.685	0.392	1.482
8	-0.091	0.855	-0.091	0.855	0.293	0.524
9	0.051	0.714	0.051	0.714	-4.023	1.392
12	-1.296	-0.898	-1.296	-0.898	0.344	0.45
13	-2.177	-0.673	-2.177	-0.673	-1.02	0.235
15	-1.904	-0.167	-1.904	-0.167	0.695	0.906
16	-1.457	0.55	-1.457	0.55	-0.005	-0.234
17	-2.801	-1.094	-2.801	-1.094	0.168	2.637
18	-1.524	1.993	-1.524	1.993	-0.985	-0.227
19	-0.241	0.561	-0.241	0.561	-0.322	0.091
21	-0.07	0.272	-0.07	0.272	0.808	0.554
22	0.371	0.986	0.371	0.986	0.195	0.121
24	-0.855	0.698	-0.855	0.698	-0.162	0.977
25	-0.346	0.216	-0.346	0.216	0.404	0.021
26	0.609	1.433	0.609	1.433	0.039	0.117
27	-2.587	0.365	-2.587	0.365	-2.181	0.467
FM21	-1.65	-0.23	-1.65	-0.23	0.317	0.723
FM22	-0.281	-0.94	-0.281	-0.94	-1.465	-0.31
FM23	-1.306	-0.388	-1.306	-0.388	-2.18	0.05
FM24	-0.777	0.117	-0.777	0.117	-1.468	1.185
FM25	-0.268	1.363	-0.268	1.363	-1.002	0.641
FM26	0.057	0.649	0.057	0.649	0.281	-0.631
FM27	-1.578	1.045	-1.578	1.045	-0.502	0.531
FM28	3.777	1.68	3.777	1.68	0.701	0.231
FM29	1.343	0.635	1.343	0.635	-1.244	0.373
FM30	-0.862	-1.205	-0.862	-1.205	0.803	0.866
FM31	0.166	0.819	0.166	0.819	-0.169	0.948
FM32	-0.495	0.253	-0.495	0.253	0.073	0.073
FM33	-0.194	-0.177	-0.194	-0.177	1.15	-0.255
FM34	-0.37	-0.018	-0.37	-0.018	1.779	0.832
FM35	-1.702	1.412	-1.702	1.412	-2.645	2.51
FM36	-4.002	-0.157	-4.002	-0.157	0.203	0.705
FM37	-0.013	0.489	-0.013	0.489	-0.447	0.616
FM38	-1.16	0.509	-1.16	0.509	0.955	0.619
FM39	0.424	-0.043	0.424	-0.043	0.766	0.549
FM40	-1.285	-0.83	-1.285	-0.83	-1.275	1.197
P01	-0.448	1.419	-0.448	1.419	-6.776	0.203
P03	-0.668	-0.033	-0.668	-0.033	-1.108	0.533
P04	-0.135	1.168	-0.135	1.168	-0.618	0.166
P05	0.18	1.464	0.18	1.464	-1.341	-0.277
P06	-4.498	-2.483	-4.498	-2.483	-1.807	-0.339
P08	-1.672	-0.551	-1.672	-0.551	-3.637	-1.24
P09	0.643	2.698	0.643	2.698	-0.48	1.505
P10	-0.91	-1.653	-0.91	-1.653	0.107	0.758
P12	-1.392	3.977	-1.392	3.977	-2.953	3.93
P13	-0.176	1.295	-0.176	1.295	-1.566	0.032
P14	0.892	0.806	0.892	0.806	-1.302	-0.115
P15	-1.105	0.133	-1.105	0.133	-1.53	1.371
P16	-1.537	-0.412	-1.537	-0.412	1.351	0.296
P17	-1.434	0.35	-1.434	0.35	-0.608	2.293
P18	-1.303	-0.559	-1.303	-0.559	-1.994	1.476
P19	-1.877	-0.914	-1.877	-0.914	-1.692	0.186
P20	0.426	1.86	0.426	1.86	0.411	0.545
P22	-1.314	1.363	-1.314	1.363	-0.115	0.508
