# Supplementary material for: Parallel cortical-brainstem pathways to attentional analgesia
Source: Neuroimage. 2021 Feb 1;226:117548. doi: 10.1016/j.neuroimage.2020.117548 (PMC7836236; doi:10.1016/j.neuroimage.2020.117548)
Supplement: Supplementary file 2 [file mmc2.zip › Oliva_Source_data_for_Figure_6A.csv]

Models	1	2	3	4	5			BOR	2.25E-12
Expected probability	0.016456949	0.016231585	0.414388487	0.429554457	0.123368522
Exceedance probability	0	0	0.4542	0.5458	0
