# Supplementary material for: Parallel cortical-brainstem pathways to attentional analgesia
Source: Neuroimage. 2021 Feb 1;226:117548. doi: 10.1016/j.neuroimage.2020.117548 (PMC7836236; doi:10.1016/j.neuroimage.2020.117548)
Supplement: Supplementary file 2 [file mmc2.zip › Oliva_Source_data_for_Supplementary_Table_3.csv]

EP
A matrix							B matrix	Hard task					C matrix
	ACC	PAG	rLC	RVM				ACC	PAG	rLC	RVM			Easy task	Low temp	Hard task	High temp
ACC	-0.170669654	0.082891223	0.054254393	0			ACC	0	-0.0058	-0.0118	0		ACC	-0.003716742	0	0.023225978	0
PAG	0.084244632	-0.175931407	0	0.034954425			PAG	0.0287	0	0	-0.0004		PAG	0	0	0	0
rLC	0.058355279	0	-0.166257932	0			rLC	-0.019	0	0	0		rLC	-0.001808905	0.002016688	0.004154395	0.004625239
RVM	0	0.039287948	0	-0.169132236			RVM	0	-0.0381	0	0		RVM	0.000886238	-0.004466112	0.000413533	0.014259597
								High temperature
								ACC	PAG	rLC	RVM
							ACC	0	0	-0.0404	0
							PAG	0	0	0	-0.0419
							rLC	0	0	0	0
							RVM	0	0	0	0
SDEV
A matrix							B matrix	Hard task					C matrix
	ACC	PAG	rLC	RVM				ACC	PAG	rLC	RVM			Easy task	Low temp	Hard task	High temp
ACC	0.003074166	0.001182987	0.001197235	0			ACC	0	0.0026	0.0051	0		ACC	0.000468824	0	0.000501671	0
PAG	0.001169325	0.003082466	0	0.00115681			PAG	0.0051	0	0	0.0027		PAG	0	0	0	0
rLC	0.001133108	0	0.002955688	0			rLC	0.0053	0	0	0		rLC	0.025688494	0.025681183	0.025686384	0.0256798
RVM	0	0.001129492	0	0.002873083			RVM	0	0.0062	0	0		RVM	0.014628352	0.014642922	0.01462892	0.014646471
								High temperature
								ACC	PAG	rLC	RVM
							ACC	0	0	0.0065	0
							PAG	0	0	0	0.0061
							rLC	0	0	0	0
							RVM	0	0	0	0
